# Supplementary material for: Mitoxantrone-Loaded Nanoferritin Slows Tumor Growth and Improves the Overall Survival Rate in a Subcutaneous Pancreatic Cancer Mouse Model
Source: Biomedicines. 2021 Nov 5;9(11):1622. doi: 10.3390/biomedicines9111622 (PMC8615572; doi:10.3390/biomedicines9111622)
Supplement: Supplementary file 1 [file biomedicines-09-01622-s001.zip]

Archive with 1 entries (1 files):
- biomedicines-1416574-supplementary.pdf
